# Supplementary material for: Understanding How Cationic Polymers’ Properties Inform Toxic or Immunogenic Responses via Parametric Analysis
Source: Macromolecules. 2023 Sep 8;56(18):7286–99. doi: 10.1021/acs.macromol.3c01223 (PMC10537447; doi:10.1021/acs.macromol.3c01223)
Supplement: Supplementary file 2 — ma3c01223_si_002.zip [file ma3c01223_si_002.zip]

Archive with 5 entries (5 files):
- Supplementary Video 1 LysoSensor Green THP All.mp4
- Supplementary Video 2 LysoSensor Green THP NLRP3-KO All.mp4
- Supplementary Video 3 LysoSensor Green Other Cell Lines.mp4
- Supplementary Video 4 THP-ASC-GFP All.mp4
- Supplementary Video 5 THP-ASC-GFP + CytoD All.mp4
